# Supplementary material for: Ultra-sensitive isotope probing to quantify activity and substrate assimilation in microbiomes
Source: Microbiome. 2023 Feb 9;11:24. doi: 10.1186/s40168-022-01454-1 (PMC9909930; doi:10.1186/s40168-022-01454-1)
Supplement: Supplementary file 2 — Additional file 2. Supplemental Tables and Supplemental Files. [file 40168_2022_1454_MOESM2_ESM.zip]

Archive with 13 entries (13 files):
- Dataset_S1_18O_SIF_Corrected_peptides.csv
- Dataset_S2_2H_SIF_Corrected_peptides.csv
- File_S1_Rcript_for_Heavy Water_SIP_Calisp_YL20210324.R
- Table_S1_PureCulture_SIFData_Benchmark.xlsx
- Table_S10_Calis-p_CountMeanMedian.xlsx
- Table_S2_MockCommunity_SIFData_Benchmark.xlsx
- Table_S3_SaturationLabeling_Ecoli_Bsubt.xlsx
- Table_S4_Labeled_Unlabeled_Ecoli_Mixing.xlsx
- Table_S5_MockCommunity_WithEcoliSpikeIn.xlsx
- Table_S6_Ecoli_MockSpikeIn_Proteins_DetectedInAtLeastTwoReplicates.xlsx
- Table_S7_SIPToolComparison_AllToolsMedians.xlsx
- Table_S8_SIPPER_CountMeanMedian.xlsx
- Table_S9_MetaProSIP_CountMeanMedian.xlsx
